# Supplementary material for: Cell type-specific changes in Wnt signaling and neuronal differentiation in the developing mouse cortex after prenatal alcohol exposure during neurogenesis
Source: Front Cell Dev Biol. 2022 Dec 5;10:1011974. doi: 10.3389/fcell.2022.1011974 (PMC9761331; doi:10.3389/fcell.2022.1011974)
Supplement: Supplementary file 7 [file DataSheet1.CSV]

RGC 1	Int Precursors	Non-mitotic RGC	RGC 2	NEC	Non-mitotic IPC	Mitotic IPC	Callosal PN	Rostral Subcortical PN	PN 1	Early PN	Caudal Subcortical PN	Callosal PN	PN 2	PN 3	Migrating Int	Int 1	Late Int Precursor	Int 2	Int 3	Int 4	Migrating Int	Striatal Int	Layer I	Unknown
2	3	12	20	21	6	17	1	4	8	9	16	22	24	25	5	7	10	13	15	18	23	11	14	19
Creb5	Adgrv1	Gm29260	Gm29478	Rspo2	Kif26b	Top2a	Satb2	Rgs6	Fam19a1	Unc5d	Slit3	Il1rapl2	Tmem163	Slco3a1	Nxph1	Snhg11	Dlx6os1	Hs6st3	Adarb2	Tshz2	Adarb2	Ebf1	Reln	Pappa2
Etl4	Ptprz1	Creb5	Otx2os1	Zfp804b	Eomes	Knl1	Tiam2	Hs3st4	Adgrl3	Nrp1	Zfpm2	Satb2	Cntn4	Fam19a1	Erbb4	Sgcz	B020031H02Rik	Ptprm	Cntnap2	Gm26883	Erbb4	Rarb	Ebf3	Car10
Ltbp1	Ano1	Etl4	Glis3	Htr2c	Ust	Diaph3	Kcnq3	Nin	Fam19a2	Cdh8	Ralyl	Ppp1r14c	Fut8	Kcnip4	Dpp10	Zfhx3	Gm38505	Zfp385b	Galntl6	Cntnap5b	Grip1	Cntn5	Thsd7b	Asic2
Csmd1	Dpyd	Cdon	Tcf7l2	Trpm3	Plcb1	Kif11	Cntn2	Dync1i1	Lhfpl3	Plcb1	Msra	Nin	Tfap2e	Nr3c2	Dlgap2	Sntg1	Nrxn3	Asic2	Sorcs3	Pbx3	Dlx6os1	Mgat4c	Grm1	Meis1
Gli3	Ntn1	Sema5a	Adgrv1	Sulf1	Cbfa2t2	Lockd	Galnt17	Opcml	Tfap2d	Plxna4	Gabra2	Plppr5	Efna5	Pfkp	Gria4	Meg3	Esrrg	Gria1	Kctd8	Cacna2d3	Ccdc88a	Gm20754	Ndst4	Hs3st4
Cdon	Slc1a3	Thsd4	Zic4	Lrp1b	Rhbdl3	Cenpe	Nkain3	Cdh13	Plxna4	Robo2	Runx1t1	Hs3st2	Sorcs3	Cpne4	Cntnap5c	Cntnap2	Dlx1as	Tshz1	Tmeff2	Sntg1	Nrxn3	Med12l	Tmem163	Pbx3
Top2a	Ddah1	Gli3	Megf11	Lmx1a	Rbfox3	Kif15	Frmd4a	Kirrel3	Cdh12	Ptprk	Lrfn5	Arpp21	Slc4a10	Trpm3	Dlgap1	Pcdh15	Gad2	Tnr	Pde3a	Robo1	Pdzrn3	Col25a1	Trp73	Lingo2
Rgs20	Zbtb20	Prdm16	AC154683.1	Plxdc2	Elavl2	Tpx2	Dscam	Lrfn5	Ndst3	Epha3	Tiam2	Syn2	Tmem132d	Sphkap	Gria1	Car10	St18	Grik3	Csmd3	Pid1	Gad1	Ephb1	Pde1a	Opcml
Diaph3	Zeb1	Shroom3	Slit2	Rspo3	Plppr1	Neil3	Cttnbp2	Rbfox1	Thsd7a	Slc17a6	Hivep2	Cdh13	Pcbp3	Slit3	Nrxn3	Grid2	Gm45680	Syt6	Gabrb2	Gad2	Brinp2	Galntl6	Cep112	Snhg11
Tcf7l1	Tnc	Plce1	Clybl	Tmem132c	Slc17a6	Nusap1	Pde4b	Sox5	Epha6	Sema3c	Tenm2	Lrfn5	Grm1	Oxr1	Rbms3	Cdh18	Mpped2	Nrxn3	Gpr158	Zfhx3	Cdk14	Foxp1	Rspo3	Astn2
Plce1	Prdm16	Tcf7l1	D030055H07Rik	Rmst	E130114P18Rik	Cenpp	Ccser1	Prickle1	Pcdh9	Nrg1	Kcnt2	Syt1	Edil3	Ncald	Pde4dip	Nell1	Dlx1	Carmil1	Dnm3	C79798	Gm38505	Foxp2	Sema6a	Meg3
Tnfrsf19	Tcf7l2	Lpar1	Gm29266	Ttr	Dcc	Kif23	Frmd4b	Tmtc1	Ppp1r14c	Satb2	Ntrk3	Dlg2	Gm2164	Shisa9	Kcnc2	Spock3	Grik3	Gad1	Gbx1	Ptprn2	Trpc4	Sybu	Clstn2	Tmem163
Gm29260	Ankfn1	Megf10	Il17rd	Otx2os1	Nrg1	Kif4	Fam49a	Sybu	Ptprd	Prex1	Slc8a1	Tnr	Ptprd	Cntn5	Cdk14	Gabrg3	Slc18a2	Gad2	Gad2	Carmil1	Ubash3b	Zfhx3	Cacna2d2	Grid1
Dach1	Cdk6	Lrp4	Zic1	AC154683.1	Heg1	Cdca2	Chrna7	Arpp21	Arpp21	Gramd1b	Khdrbs2	Unc13c	Pex5l	Camk2b	Grik1	Tshz2	Rffl	Enox1	Fam155a	Gm44593	Slain1	Thsd7a	Ebf2	Rgs7
Dgkb	Qk	Ostm1	Gm5089	Eya4	Unc5d	Smc4	Plxna4	Adamts18	Fam19a5	Pcdh7	Prkce	Lhfpl3	Syt1	Kcnma1	Gm45881	Fam155a	Stk33	Meis2	Lhx8	Enox1	Npas3	Tmeff2	Cacna2d3	Ryr2
Samd4	Pard3b	Hmga2	Otx2	Mecom	Lzts1	Mki67	Cdh13	Hivep2	Il1rapl1	2600014E21Rik	Galnt17	Grm5	Epb41l4a	Klhl1	Fam135b	Nova1	Dclk2	Runx1t1	Grid1	Nrxn3	Gad2	Oprm1	Dach1	C79798
Cachd1	Veph1	Rgs20	Zic3	Rbm47	Abcd2	Kif20b	Gria2	Cacna1e	Kcnq3	Clvs1	Fbn2	Nrg3	Zfp804b	Grm7	Maf	Csmd3	Flrt2	Elmo1	Meg3	Mgat4c	Cacna2d3	Hs6st3	Fam155a	Inpp4b
Tanc1	Plce1	Tmem132b	Tenm3	Glis3	Trim2	Mis18bp1	Ntm	Ldb2	Syn3	Ccser1	Cep85l	Grin2b	Reln	Pcdh11x	Lhx6	Lingo2	Ccnd2	Drd2	Nrxn3	Atxn1	Grik3	Rasgef1b	Agbl4	Dlgap1
Fut9	Gli3	Tanc1	Mecom	Pdzrn3	Gm29260	Efcab11	Hs6st2	Pdzrn4	Sorbs2	Aff3	Nrxn1	Shisa9	Gabrb3	Cntn1	Ptprt	Lrrc4c	Meis1	Dscaml1	Lhx6	Runx1t1	Dlx1as	Lsamp	Cntnap2	Cpne8
Rad51b	Ptch1	Samd4	Bcar3	Slc6a15	Chd7	Eomes	Clmp	Lrrtm3	1700025G04Rik	Ndst3	Sez6	Lrfn2	Sv2b	A230006K03Rik	Gm38505	Usp29	Shtn1	Gm30382	Fam196b	Gm2164	Dscaml1	Chsy3	Fam189a1	Prickle2
Adgrv1	Sema5b	Pax6	Prtg	Lrriq1	Clvs1	Cit	Ppp2r2b	Ryr3	Ptpro	Nkain3	Neo1	Ptprd	Nrcam	Cntnap2	Gad1	44621	Gad1	Chn2	Spock3	Meg3	Pde4dip	Ntrk3	Slc24a2	Dpp6
Pard3b	Npas3	Bmpr1b	Gm48742	Wls	Elavl4	Ect2	Aff2	Ctnna3	Dlg2	Rbfox3	Cnr1	Dync1i1	Astn2	Grik1	Ptchd4	Gm28905	Enox1	Grm4	Grik3	B020031H02Rik	C530008M17Rik	Fgf14	5330417C22Rik	Sgcd
Tmem132c	Acss1	Slc1a3	Sdk2	Ror1	Plcxd2	Ndc80	Sox5	Tshz3	Dner	Wwc1	Nr4a3	Csmd3	Kcnj6	Rgs7	Dlx6os1	Efna5	Nlk	Meis1	Samd5	Isl1	Zbtb16	Sema6d	Cacna2d1	Fam19a2
Nhs	Rorb	Boc	Kcnq1ot1	Prtg	Miat	Stil	Clstn2	Mdga2	Epha3	Plxna2	Crtac1	Tmem108	Arid5b	Csmd3	Grip1	Galnt13	Tmem2	Celf4	Cntnap5a	Myo16	Cntnap5c	Isl1	Maml3	Kcnma1
Wwtr1	Efna5	Jph1	Gulp1	Clybl	Agbl4	Ttk	Aff3	Nrg3	Celf2	Cttnbp2	Hecw1	Celf2	Deptor	Caln1	Xkr4	Dpp6	Nol4	Kirrel3	Rgs7	Olfm3	Celf4	Grid1	Lrp1b	Gpc5
Cenpp	Iqgap2	Maml2	Ano1	Wdr17	Celsr1	Racgap1	Dpy19l1	Adamts3	Adamts3	Cux2	Cacna1c	Tshz3	Gpc5	Epha6	Ripor2	Grm7	Zswim5	Cacna1c	Ripor2	Gm20754	Zfp704	Gad2	Nrxn1	Dlg2
Knl1	Hmga2	Tshr	Zeb1	Rspo1	Magi1	Kif18a	Abcc8	Zfpm2	Frmd4b	Limch1	Nell2	Slc8a1	Rasgef1b	Cntn3	Nxph2	Kcnmb2	Tox3	Fam155a	Cntn1	Srgap1	Sntg1	Bcl11b	Gm10475	Cntnap5a
Mpped2	Tox3	Gpc4	Zfp521	Ccdc3	Thrb	Prc1	Cdh12	Tmem108	2600014E21Rik	9630028H03Rik	Ntng2	Neto2	Mast4	Mctp1	Dlx1as	Cntnap5a	Pbx3	Adarb2	Rims1	D030068K23Rik	Gm17750	Dpp6	Fat3	A230006K03Rik
Prdm16	Plpp3	Prkd1	Pard3b	Gm4876	Prmt8	Bub1	Wwc1	Nlgn1	Elmod1	Fhod3	Shisa6	Rgs6	Xkr4	Pacsin1	Neto1	Kcnma1	Gm26936	Sgcd	Robo1	Grm7	Zfp536	Vstm2a	Epb41l4a	Grm7
Kcnip1	Vit	4930578G10Rik	Rmst	Gm5089	Phldb2	Ncapd2	Ntng2	Spock1	Epha7	Syn2	Slc44a1	Glra2	Cacnb4	Gabrb1	Sox6	Prickle2	Ccdc88a	Zfhx3	Zfp804a	Fam155a	Mapk10	P2ry14	Snhg11	Xkr4
Eya4	Msi2	Ddah1	Plch1	Itpr1	Sema5a	Cbfa2t2	Kcnj3	Sh3gl2	Rasgef1b	Nfasc	Sh3gl2	Pde1a	44631	Osbpl10	Csrnp3	Fam19a2	Rnd3	Plcl2	Syt1	Gad1	Ncam1	Angpt1	Samd3	Dlgap2
Znrf3	Top2a	Peli2	Ankfn1	Wnt8b	Cacna2d1	Cep128	Alcam	Hs3st5	Ntm	Plcl1	Lrrtm4	Nrxn1	Hs3st5	Arpp21	Ptprm	Ccdc85a	Epha4	Gucy1a1	Grm7	Dscaml1	Zfp608	Meg3	Tmem200a	Nrxn1
Adamts6	Col22a1	Gm2163	Nectin3	Cachd1	Synpr	Mms22l	Myt1l	Lrrtm4	Ntng2	Mllt3	Camk2b	Gabrb2	Dscaml1	Fstl4	Cntnap4	Samd5	Slc6a1	Lrrc7	Rims2	Zfp804a	Snrpn	Robo2	Eya2	Fam155a
Plekha7	Diaph3	Ptn	Trps1	Cep112	Zc3h12c	Anln	Tnik	Pdzd2	Sorbs2os	Nrn1	Cttnbp2	Chrm2	Vav3	Dock9	Gad2	Nalcn	Pbx1	Sp9	Mapk10	AC154782.1	Dlx1	Frmd6	Rcan2	9530059O14Rik
Maml2	Myo10	Fbxl7	Nr6a1os	Nxn	Igfbpl1	Gm29260	Itpr1	Kcnq3	Plxna4os3	Pam	Chst8	Ldb2	Sema6d	Trpc5	Cntnap3	A230006K03Rik	Dlx6	Six3	Gm45881	Mapk10	Bmper	Ano3	Lhx1	Mtus2
Slc35f1	Mms22l	Cdk6	Maml2	Tle1	Myt1	Kntc1	Nuak1	Adamts17	Glra2	Ttc28	Cnih3	Caln1	Pde1c	Dab1	C130073E24Rik	Sorcs3	Cdca7	Syt1	Dpp10	Dlg2	Nol4	Kcnh1	Nr2f2	Grin2b
Rmst	Sall3	Gm28376	Phactr2	Plekhg1	Rai14	Smc2	Nfib	St3gal1	Klhl29	Tiam2	Sema4d	Rimbp2	Lamb1	Nebl	Cux2	Gfra1	Gm14342	B020031H02Rik	Zfp385b	Lmo4	Slc6a1	Pou6f2	Ppp2r2c	Negr1
Lockd	Stk33	Mpped2	Cep112	Notch2	Nrn1	Ckap2l	Gpm6a	Mef2c	Kcnb2	Tenm4	Rasgef1b	Nrg3os	Unc13c	Gabbr2	Iqsec1	Scn9a	Myo1b	Tspan9	Runx1t1	Cntn1	Wnt5a	Ikzf1	Slc22a15	Atp8a2
Eya1	Ildr2	Plpp3	C130060K24Rik	Zfp521	Chn2	Cenpf	Ttc28	Khdrbs2	9530059O14Rik	Neurod2	Sv2b	Btbd11	Nav2	Rtl4	Brinp2	Ptprn2	Raph1	Zfhx4	Carmil1	Gucy1b1	Elmo1	Pde7b	Lhx5	Adgrl3
Kif11	Zhx2	Celsr1	Ildr2	Otx2	Lrp8	Incenp	Znrf2	Ralyl	Aff3	Sorbs2	Fat4	Pbx1	Rgs7	Csmd1	Kcnmb2	Dlg2	Nudt4	Pbx3	Lingo2	Rapgef5	Ripor2	Grid2	Unc5b	Rbms3
Pcgf5	Cdh6	Nhs	Znrf3	Pcsk6	Srrm4	Depdc1b	Slc8a1	Phactr1	Neo1	Sorl1	Itsn1	Bend6	Cacna1a	Hs6st3	Epb41l4a	Gm26883	Myt1	Zfp804a	Gm26905	Dchs2	Pde4d	Trpc7	Slc17a6	Arpp21
Adamts19	Ptn	Slc22a23	Grb10	Bmp6	Gm11266	Bub1b	Sema6d	Alcam	Apba1	Ptpn4	Gm26835	Atp8a2	Pfkp	Prickle2	Elmo1	Mdga2	Tmem131l	Sntg1	Rgs17	Vav3	Neb	Frmd4a	Grm8	Gria1
Smc4	Atad2	Ncald	Gm20757	Ezr	Foxp4	Atad2	Neurod2	Grik3	Gm16351	Adamtsl3	Kcnn3	Frmd4a	Celf4	Grm5	Large1	Astn2	Sp9	Mapk10	Lhfpl3	Celf4	Wls	Kcnd2	Kcnb2	Ptprd
Kif15	Slc22a23	Spata13	Akap13	Clic6	Lypd6	Kif14	Hecw1	Dgki	Gm35835	Kif21b	Frmd4b	Dock9	Etv1	Fgf12	Sh3rf3	Slc24a3	Top2b	Lrfn2	Epha6	Pde8b	Cntnap4	Robo1	Ank3	Rapgef4
Dok5	Pola1	Gli2	Msi2	Axin2	Mdga1	Kif26b	Gramd1b	Grin2b	Hecw1	Cacna2d1	Ccser1	6530403H02Rik	Robo2	Ncam2	Dscaml1	Gabrb1	Zfp532	Fgf14	Lin7a	Csmd3	Nr2f2	Hs6st2	Unc5c	Cntn5
Ston2	Fbxl7	Adamts6	Zbtb20	Rreb1	Pam	Depdc1a	Rbfox1	Ptprd	Grin2b	Plxna4os3	5730522E02Rik	Lypd6b	Fgf12	Grb14	Dgkg	Rit2	Entpd1	Sgk1	Rbms3	Dner	Astn1	Gm12158	Galntl6	Trpm3
Fbxl7	Shc3	Adk	Lpp	Wnt3a	Slc16a2	Cdca8	Btbd11	Gas7	Wwc1	Aff2	Edil3	Slc8a3	Camk1d	Rapgef4	Syt1	Tmeff2	Fgd3	Gm38505	Nrp2	Gm45680	Apba1	Dlg2	Gmnc	44621
Shroom3	Gulp1	Sema5b	Rora	Ccdc162	Neurog2	Cdc25c	Robo2	Nav3	Myt1l	Cemip	Tnik	Cntn1	Ctnnd2	Fam135b	Amph	Syt1	Arx	D030068K23Rik	Tshz2	Chsy3	Negr1	4930509J09Rik	Nnat	Ccdc85a
Bach2	Rad51b	Mir670hg	Shc3	Fam163a	2610035D17Rik	Cenpa	Mpped1	Gm28928	Cacna2d1	Slc30a10	Jakmip1	Grik3	Ncam2	Dlg2	Rps6ka5	Nebl	Prox1	Atxn1	Elmo1	Ptprr	Lcorl	Cacna1e	Rbms1	Dab1
Plpp3	Shroom3	Bmper	Chd7	3100003L05Rik	Rab8b	Hmmr	Prex1	Gria3	Epha5	Srrm4	Srrm4	Ccbe1	Zfp385b	Mtus2	Hivep3	Gabrb3	Metap1d	Magi2	Nyap2	Asic2	Csrnp3	Rapgef5	Slc2a13	Grm5
Prkd1	Rfx4	Fras1	Ptch1	Vat1l	Pard3	Cep55	Cabp1	Prkce	Mir124-2hg	Igfbpl1	Rabgap1l	Cdh10	Cdh7	Scn2a	Ackr3	Grid1	Zfhx3	Xkr4	Vav3	Tcerg1l	Gm43948	Apbb2	Msi2	Lrp1b
Palld	Grb10	Rnf180	Myo10	Cacna2d3	Ccdc136	Aspm	Khdrbs2	Slc8a3	Gria2	Gm16351	Dnajc6	Pdzrn4	Nrp2	Fam19a2	Epha5	Gpr158	Tmem123	Myo3a	Galnt13	Syt6	Crb1	Map3k1	Ripor2	Cntnap2
Stox2	Gm28175	Ccnd2	Ext1	Osbpl3	Epha3	Tacc3	Zeb2	Dpy19l1	Sh2d4b	Serpini1	Chrna7	Prickle2	Lhfpl3	Pde1a	Slc6a1	Zbtb7c	Mir124a-1hg	Dlg2	Kcnc2	Meis1	Cdk17	Atxn1	Pard3	Sorcs1
Tbc1d4	Hat1	Id4	Qk	Slc16a2	Afap1	Celsr1	Camk4	Gm26835	Cux2	Negr1	Lmo7	Kirrel3	Nebl	Ptprd	Neb	Celf4	E130006D01Rik	Tle4	Pcdh15	Galnt13	Sobp	Cntnap3	Ptprg	Tshz1
Pax6	Sema6a	Sox6	Plcb4	Gm32926	Lhx2	Gli2	Ndst3	Fry	Ppfia2	Nfib	Anks1b	Sv2b	Snca	Prkce	Arx	Xkr4	Meis2	Gucy1b1	Myo16	Dnm3	Cacng2	Pbx3	Dscaml1	Dnm3
Hs2st1	Plekha7	Tbc1d4	Tead1	Gm29478	Eml5	Brca1	Klhl29	Dab1	Cep85l	Epha5	Pak7	Sphkap	Gpr158	Inpp4b	Satb1	Ksr2	Top2a	Ptprn2	Zmat4	Fign	Dcx	Bach2	Homer2	Nrp2
Notch2	Megf10	Ston2	Plekhg1	Tmem132cos	Coro1c	Hjurp	Tenm4	Pcdh9	Nrxn1	Frmd4b	Hcn1	Mdga2	Fstl4	Lrfn5	Cacnb4	Rims1	Ncapd2	Zdhhc14	Gm26883	Trpc7	Enox1	Rgs17	Pcdh11x	Galnt14
Sox6	Maml2	Phactr2	Zfp423	Cfap54	Ankrd6	Abcd2	Nfasc	Tiam2	Rbfox1	Trim2	Mtss1	Adamts18	Efnb2	Palm2	Tox2	Nrp2	Gm44593	Htr1f	Asic2	Rarb	Nav3	Srgap1	Fndc3b	Gm20754
Slit2	Cenpp	Plagl1	Phkb	Dnah7b	Nxn	Polq	Shb	Nrg3os	5730522E02Rik	Fmnl2	Rbfox1	Kcnma1	Tmem200a	Hcn1	Zfp536	Thsd7a	Slc25a12	Maml3	9530059O14Rik	Grid2	Grip1os2	Nalcn	Ccbe1	Iqsec1
Atad2	Notch2	Tox3	Dock1	Zic4	Ptprk	Ccnf	Sh3kbp1	Dpf3	Gabbr2	Kcnn3	Mctp1	Fstl4	Plppr1	Unc13c	Frmd5	Nrxn1	Tmpo	Grid1	Gm17750	Bcl11b	Ehbp1	Meis2	Car10	Nrg3
Ror2	Wdr17	Rai14	Cdkl5	Dkk3	Tmem2	Ckap5	Gm36975	Cdh11	Hivep2	A330008L17Rik	Gm36975	Cdh12	Gap43	Snca	Dclk2	Rgs7	Pid1	Pde7b	Lypd6b	Tmcc3	Fgf12	Adarb2	Astn2	Slc2a13
Kif23	Tcf7l1	Dock1	Adamts6	Spef2	Baz2b	Tmpo	Fmnl2	Slc8a1	Slc4a10	Foxp4	Kcnb2	Chl1	Ntm	Pvt1	Syndig1	Dscam	Dcbld1	Slain1	Dlg2	Prr16	Ksr1	Rph3a	Plxdc2	Grm3
Boc	Notch3	Stox2	Sdk1	Palld	Zmiz1	Heg1	Jakmip1	Cacna1d	Apbb2	Ppp2r2b	Cdh13	Galnt14	Ntng1	Dync1i1	Mapk10	Scn2a	Gucy1a1	Sdk2	Nova1	Grid1	Lrrc7	Anks1b	Nav2	Gm28905
Jph1	Gm32061	Notch2	Efna5	Slit2	Slc30a10	E2f7	Edil3	Ccbe1	Nfasc	Nuak1	Opcml	Sox5	Tshz2	Ebf2	Zeb2	Slco3a1	Fign	Gm15155	Adcy2	Phactr1	Tcf4	Dlc1	44623	Lrrtm3
Rgma	Ostm1	Sh3rf3	Utrn	Ext1	Nfix	Mybl1	Cep85l	Kcnt2	Rbfox3	Sorbs2os	Adamts17	Nr4a2	Zmat4	Gabrg3	Mef2c	Fgf14	Kif11	Tmcc3	Cacna2d3	Thsd7a	Fam110b	Tspan9	E330013P04Rik	Sorcs3
Rfx4	Arhgap5	Gm12394	Fstl1	Pard3b	Cul1	C330027C09Rik	Epha3	Neto2	Fam49a	Serinc5	Gramd1b	St3gal1	Dock9	Slc24a3	Rai2	Scn3a	Klhl13	Robo1	Neto1	Kcnd2	Gng2	Gm2824	Utrn	Fam189a1
Spata13	Notch1	Sfrp1	Spata13	Wdr78	Siah3	Ncapd3	Ppm1e	Jakmip1	Galnt17	Itpk1	Ncam2	Gm20642	Dpp6	Gabra2	Slain1	Lin28b	Mki67	Scube1	C130073E24Rik	Angpt1	Epha5	Mkl2	Chl1	Arid5b
Ttyh1	Slc35f1	Heg1	Dennd2a	Gm29266	Kif21b	Clspn	Nav3	Chl1	Prdm8	Tcf4	Snca	Khdrbs3	Thsd7b	Nrxn1	Dmd	Rapgef4	Ptprn2	Scml4	Vwc2l	Lsamp	Amph	Zdhhc14	Rbms3	Cntn4
Mid1	Rgs20	Meis2	Nxn	Mitf	Fam214a	Gpsm2	Sez6	Clstn2	Znrf2	Kdm2b	Cadm1	Sybu	Cntn5	Kcnq5	Grik3	Nnat	Maml3	Ndst3	Lrrtm4	Lingo2	Kcnh8	Pde10a	Edil3	Ctnna3
Ostm1	Sh3rf3	Slc35f1	Fbxw4	Gm7173	Mfng	Sema5a	Rabgap1l	Tnr	Nbea	Neurod6	Nlgn1	Mctp1	Gm26883	Grin2b	Zbtb16	2700069I18Rik	Gm5441	C79798	Grid2	Spats2l	Sorcs3	Nrxn1	Pdzd2	Chrm3
Efcab11	Smc4	Trps1	Rsrc1	Slc16a10	Slc39a11	Spag5	Ank2	Gm20642	Anks1b	Myt1l	Cacna1e	AC129186.1	Dlg2	Lingo2	Zfp608	Unc5c	Smc4	Esrrg	Mmp16	Ntn1	Farp1	Rxrg	Gm45881	Cpne4
Cenpf	Knl1	Zhx2	Dpyd	Rora	Nfia	Nrg1	Dab1	Fat4	Lrrc7	Psd3	Adamts3	Hivep2	Robo1	Prkg1	Runx1t1	Ntng1	Pola1	9530059O14Rik	Pde1a	Tenm1	Nmnat2	Raph1	Gm26905	Eml6
Tmem132b	Dock1	A630089N07Rik	Prdm16	Cfap44	Atp2b2	Magi1	Kcnn3	Mpped1	6530403H02Rik	Map2k6	Camk4	Ptpro	Mdga1	Nrg3	Sh3rf1	Kctd16	Knl1	Slit3	Sema3e	Gbx1	Runx1t1	Enox1	Grik4	Vwc2l
Lef1	Mob3b	Grb10	Rfx4	Camk2d	Masp1	Brip1	Plppr1	Ppp2r2b	Scube1	Carmil3	Gabbr2	Slco3a1	Cacna1e	Cntnap5a	A230057D06Rik	Trhde	Nusap1	Mpped2	Cntnap3	Gabrg3	Csmd3	Meis1	B3galt1	Unc5c
Adk	Bmper	Mms22l	Mast4	Gm38505	Serinc5	Rad51b	Cacna2d1	Cblb	Lingo2	Nedd4l	Adamts18	Tenm1	Nrip1	Pcsk2	Cbfa2t3	Cntn4	Lockd	Cacna2d3	Snhg11	Foxp2	Itgb8	Gm26905	Adcy2	Kctd16
Mms22l	Neil3	Kat6b	Shroom3	Dnah9	Rcor2	Boc	Sez6l	Nfe2l3	Nell2	Tspan14	Nrp1	Samd12	Ndst4	Egfem1	Tcf4	Egfem1	Tpx2	Kcnd2	Shisa9	Arid5b	Lgi1	Ntn1	Cntn4	Gpr158
Mis18bp1	Gpm6b	Lrrc1	Kitl	Tmem108	St18	Rai14	Mllt3	Camk4	Slc16a7	Gria2	Dscam	Slc24a2	Cntn3	Sema6d	Jazf1	Trpc4	Dcbld2	Rasgef1b	Tenm1	Chrm3	Zdhhc2	Pcsk2	Trpm3	Tshz2
Wdr17	Sh3pxd2a	Magi1	Npas3	C130073E24Rik	Cecr2	Rhbdl3	Limch1	Sdk1	Fstl4	Ust	Aff2	Adgrl3	Sema6a	Pex5l	C530008M17Rik	Grm5	Cdca2	Foxp2	Galnt18	Inpp4b	Angpt1	Gm44593	Trhde	Nr3c2
Cdca2	Aim2	Dach1	Ptn	Dach1	Spire1	Ncapg2	Hunk	Nebl	Scn1a	Plppr1	Sema3c	Lingo2	Cntn1	Slc35f4	Fgf13	Tmem132d	Cenpe	Fam19a2	Sorcs1	Plcxd3	Btbd11	Rbms1	Lingo2	Tmeff2
Cenpe	Spata13	Palld	Tmem132c	Agbl4	Syne2	G2e3	Runx1t1	Nrxn1	Sphkap	Ccdc88c	Nkain3	Smarca2	Asic2	Pdzrn4	Trpc4	Brinp1	Kif15	Bcl11b	Grik2	Sgcz	Cpeb3	Brinp1	Adcy8	Brinp2
Cep128	Pid1	Pantr1	Ldlrad4	Naaladl2	Rybp	Trim2	Atrnl1	Tle4	Npas3	Nkain2	Chrm3	Thsd7b	Cacnb2	Meg3	Ubash3b	Ralyl	Kif23	Phactr1	Camk2d	Zfp385b	Arx	Zfp804a	Ncam2	Olfm3
Gpc4	Dgkb	Hells	Cdk6	Bnc2	Sorbs2os	Cdk5rap2	Ppfia2	Smarca2	Pam	Gm27008	Sox5	Adgrb3	Tshz1	Shisa6	Dip2c	C130073E24Rik	Kif4	Ano4	Cdh8	Sorcs3	Nr2f1	Lingo2	44621	Hdac9
Gm2163	D030055H07Rik	Pcgf5	Palld	1700007G11Rik	Kif21a	Nasp	Ptprd	Flrt2	Shb	Slc2a13	Ryr3	Oxr1	Tmem164	Ralyl	Astn1	Grm8	Aspm	Grm8	Cntnap5b	Esrrg	Gm12068	Tenm1	Pex5l	Col19a1
Kif24	Gli2	Mir9-3hg	Wwox	Rfx4	Igsf21	E130114P18Rik	Nedd4l	Sobp	Lrp1b	Clmp	Spock1	Mef2c	Trpm3	Fam155a	Nmnat2	Brinp3	Cit	Kcnd3	Nell1	Gabrb2	Dlgap2	Neto1	Nrp2	Dok6
Gpc6	Wwox	Plekha7	Slc1a3	Slit3	Palmd	Ska2	Sik2	44624	Lmo3	4930545L23Rik	Pcdh9	Sema6d	Gabra2	Opcml	Cacng3	Trpm3	Mapk10	Gm28905	Sgcz	Fstl4	A830082K12Rik	Plcxd3	St6galnac5	Pcdh11x
Hmga2	Nr2e1	Nr2e1	Wnt5b	Adgrv1	Setbp1	Cep192	Neurod6	AC124490.1	Slc24a2	Masp1	Sdk1	Adcy8	Sema3e	Brinp3	Sp9	Ptprt	Kif20b	Dach2	Sox6	Ptprt	Prox1	Kcnq5	Vwc2	Dpp10
Kif4	Kif11	Mid1	Plagl1	Dach2	Sorbs2	BC052040	Srrm4	Tnik	Nr2f2	Fam49a	Gm32647	Adamts3	Fstl5	Cadm2	Gng2	Galntl6	Pak3	Nalcn	Ptprm	Gfra1	Mob3b	Tenm2	Gabrg3	Tnr
Gm3764	Kif15	Tspan18	Gm32061	Fras1	Mtss1	Cdk6	Shisa6	Slit1	Cntnap5a	Sh2d4b	Kcnj3	Unc5c	9530059O14Rik	Lrp1b	Ntrk2	Sim1	Mob3b	Plcxd3	Vwc2	Rbms1	Il1rapl1	Sgcd	Cdc20b	Grin2a
4930578G10Rik	Plch1	Ttyh1	Rnf220	Pacrg	Mgat5b	Ptprk	Sema4d	Tenm1	Ralyl	Gm11266	Adamtsl1	Pdgfc	Pcdh7	Galntl6	Npas3	Kcnd2	Aim2	Lhfp	Cdh18	Zfp804b	Gm20754	Elmo1	Mgat4c	Csmd3
Mki67	Mki67	Nckap5	Slc1a2	Galnt14	Psd3	Plcb1	Ralgps2	Shisa6	Prex1	Kcnh5	Dab1	Olfm3	Cntn6	Snhg11	Ccdc88a	Tenm1	Efcab11	Rarb	Grik1	Kirrel3	Zeb2	Sorcs3	Kcnh7	Alk
Gm28376	Ednrb	Syne2	Sulf1	Luzp2	Hdac8	Elavl2	Nfia	Sez6	Gabra2	Galnt17	Stxbp5l	Sdk1	Ptprt	Cdh12	Il1rapl1	Pou6f2	Cenpp	Grm5	Brinp3	Gm30382	Dmd	Vcan	Zmat4	Grin3a
Mir9-3hg	Rgs3	Nos1ap	Rspo3	Gmnc	Sfxn5	E2f3	Gab1	Klhl29	Slit3	Otud7a	Stxbp6	Lsamp	Ryr2	44621	Grm5	Lsamp	Mis18bp1	Caln1	Gpc5	Tmtc2	Fbxl7	Tmtc2	Shisa6	Cntn6
Plagl1	Svil	Gpm6b	Tspan18	Pde3a	Pantr1	Siah3	Bcl11a	Pcsk5	4930467D21Rik	Itpr1	Grin2a	Nrp2	Dcc	Nell1	Fgf12	Unc13c	Atad2	Foxp1	Hs6st3	Fam135b	Sel1l3	Egfem1	Ntng1	Il1rapl2
Tnc	Arhgef4	Wwtr1	Stk33	Tbc1d4	Gm38604	Rbfox3	Phf20l1	Dok6	Lrfn5	Kcnb2	Pcsk2	Fam19a2	Sdk2	Chrm3	Gm20754	Prkg1	Mms22l	Gabrg3	44621	Ralyl	Vat1l	Grm5	Fstl4	Gabrb1
Dusp16	Peli2	Veph1	Ntn1	Frmpd4	9630028H03Rik	Aim2	Bcl6	Celf2	Cdh4	Scn1a	Nrp2	Plxna4	Cntnap5a	Tnr	Dnm3	Kcnip4	Lhx6	Grm7	Tenm2	Fam19a2	Pcdh9	Sema3a	Grin2a	Brinp3
Grb10	Bmpr1b	Ntn4	Fbxl7	Lrrtm3	Slc44a5	Thrb	Robo1	Itsn1	Unc13c	Cdh10	Luzp2	Brinp3	Svil	6530403H02Rik	Lhfpl3	Grik1	Cep128	Lrp1b	Cpne4	Tmeff2	Rbms3	Gm2164	Tenm1	Epha6
Prc1	Gm29683	Rhbdl3	Prkg1	Cdc20b	Palld	Zc3h12c	Nrp1	B3galt1	Sema3c	Frmd4a	Slc35f4	Kcnip4	Sphkap	Dlgap1	Brinp3	Fign	Cenpf	Epha6	Lmo3	Galntl6	Synpr	Tmcc3	Sdk1	Prkg1
Id4	Sorcs1	Siah3	Unc5c	Car10	Pde1c	Agbl4	Luzp2	Slc35f4	Cdh10	Cdh4	Cpne4	Frmpd4	Egfem1	Grm8	Unc5c	Asic2	Zfhx4	Gm20754	Unc5c	Pcdh15	Pbx3	Cdh9	Cntn3	Pcdh15
Atxn7	Luzp2	Cdh6	Grm3	Cntnap4	Slc2a13	Slc17a6	Ldb2	Sgcz	44621	Pde1c	Zfp385b	Angpt1	Grm8	Sgcz	Gabrg3	Il1rapl2	Bmper	Kctd16	Ndst4	Cpne4	Trhde	Gpc6	Zfp804b	Zfp804b
Celsr1	Egfem1	Alk	Astn2	Gabrb1	Cdh8	Clvs1	Hs3st5	Kcnq5	Il1rapl2	Slc44a5	Epha6	Cntn3	Gm32647	Lhfpl3	Tenm2	Fam19a1	Etv1	Thsd7b	Egfem1	Ndst4	C130073E24Rik	Cadm2	Il1rapl2	Shisa6
