# Supplementary material for: Cell type-specific changes in Wnt signaling and neuronal differentiation in the developing mouse cortex after prenatal alcohol exposure during neurogenesis
Source: Front Cell Dev Biol. 2022 Dec 5;10:1011974. doi: 10.3389/fcell.2022.1011974 (PMC9761331; doi:10.3389/fcell.2022.1011974)
Supplement: Supplementary file 8 [file DataSheet2.CSV]

S	G2M
Ccne2	Ccna1
Clspn	Ccnb1
Gins2	Ccnb2
Pcna	Cdc20
Atad2	Top2a
Mcm7	Nusap1
Mcm3	Cenpa
Slbp	Cenpf
Gmnn	Cks2
	Pttg1
	Cdkn1b
	Cdkn2c
